# Supplementary material for: Mendelian randomization analysis of plasma levels of CD209 and MICB proteins and the risk of varicose veins of lower extremities
Source: PLoS One. 2022 May 20;17(5):e0268725. doi: 10.1371/journal.pone.0268725 (PMC9122226; doi:10.1371/journal.pone.0268725)
Supplement: S1 Table — (XLSX) [file pone.0268725.s001.xlsx]

## Sheet: S1 Table
S1 Table. Summary statistics for instrumental variables genome-wide significantly associated with CD209/MICB levels in human blood plasma proteome GWASs
					Sun et al., 2018b							Suhre at al., 2017c
SNP	CHROMOSOME	POSITIONa	Effective allele	Alternative allele	EAF	BETA	SE	P-value	R2d	Fe	Sample size	EAF	BETA	SE	P-value	Sample size
CD209 plasma level
rs505922f	9	136149229	C	T	0.3678	0.8311	0.0224	2.54347e-301	0.417028	1376.61	3301	0.3678	0.8177	0.041642	7.551e-86	1000
rs576123f	9	136144308	C	T	0.3698	0.8288	0.0224	1.14511e-299	0.414723	1369	3301	-	-	-	-	-
rs8106657	19	7788091	C	T	0.2565	-0.3552	0.0283	3.91349e-36	0.047723	157.534	3301	0.2565	-0.3616	0.0498811	4.191e-13	1000
MICB plasma level
rs3094005	6	31465047	G	T	0.9175	0.7018	0.0338	9.29324e-96	0.130601	431.115	3301	0.9175	0.9308	0.072123	4.178e-38	1000
a according to GRCh37.p13 assembly
b doi:10.1038/s41586-018-0175-2; this dataset was used as an "exposure" GWAS in the present study
c doi:10.1038/ncomms14357; this dataset was used as an "exposure" GWAS in our previous study (doi:10.1371/journal.pgen.1008110)
d proportion of trait variance explained by SNP; approximated from Χ2df=1/N, where BETA2/SE2 ~ Χ2df=1 and N is a sample size
e F-statistic for particular SNP, approximated from Χ2df=1, where BETA2/SE2 ~ Χ2df=1
f rs576123 was used as a proxy for rs505922 in the MR analysis for the FinnGen cohort (r2 = 0.9746, D' = 0.9914, allele C of rs505922 is correlated with C allele of rs576123, allele T of rs505922 is correlated with allele T of rs576123); absent in Suhre at al. data
Abbreviations:
EAF, effect allele freqency
GWAS, genome-wide association study
SE, standard error
