# Supplementary material for: Mendelian randomization analysis of plasma levels of CD209 and MICB proteins and the risk of varicose veins of lower extremities
Source: PLoS One. 2022 May 20;17(5):e0268725. doi: 10.1371/journal.pone.0268725 (PMC9122226; doi:10.1371/journal.pone.0268725)
Supplement: S2 Table — VVs obtained in our previous study. (XLSX) [file pone.0268725.s002.xlsx]

## Sheet: S2 Table
S2 Table. Results of hypothesis-free 2SMR analysis for CD209 and MICB vs. VVs obtained in our previous studya
Exposure trait			2SMR: IVW approach
Trait	Sample size	Number of IVs	BETA	SE	P-value
MICB plasma level	1000	5	0.0208103	0.00237112	1.68533e-18
CD209 plasma level	1000	2	0.0139371	0.00266492	1.69668e-07
a doi:10.1371/journal.pgen.1008110
Abbreviations:
IV, instrumental variable
IVW, inverse-variance weighted meta-analysis of Wald ratios
SE, standard error;
VVs, varicose veins of lower extremities
2SMR, 2-sample Mendelian randomization
