# Supplementary material for: Mendelian randomization analysis of plasma levels of CD209 and MICB proteins and the risk of varicose veins of lower extremities
Source: PLoS One. 2022 May 20;17(5):e0268725. doi: 10.1371/journal.pone.0268725 (PMC9122226; doi:10.1371/journal.pone.0268725)
Supplement: S4 Table — (XLSX) [file pone.0268725.s004.xlsx]

## Sheet: S3 Table
S4 Table. Results of the IVW Mendelian randomization analysis of the effects of MICB and CD209 plasma levels on VVs
		Gene ATLASa						eMERGE						FinnGen						Meta-analysis: eMERGE + FinnGen						Meta-analysis: Gene ATLASa + eMERGE + FinnGen								Two-sample t-test for MR beta values and SEs
EXPOSURE	NIVb	BETA_MR	SE_MR	P_MR	OR	95% CI lower	95% CI upper	BETA_MR	SE_MR	P_MR	OR	95% CI lower	95% CI upper	BETA_MR	SE_MR	P_MR	OR	95% CI lower	95% CI upper	BETA_MR	SE_MR	P_MR	OR	95% CI lower	95% CI upper	BETA_MR	SE_MR	P_MR	OR	95% CI lower	95% CI upper	Q	Phetc	PGEd	PFEe	PGFf
CD209	2	0.0791416	0.0152113	1.96275e-07	1.08236	1.05056	1.11511	0.057984	0.0277626	0.0367465	1.0597	1.00358	1.11896	0.0724964	0.0210368	0.000568595	1.07519	1.03176	1.12045	0.0672031	0.0167669	6.12172e-05	1.06951	1.03494	1.10524	0.0737517	0.0112659	5.89218e-11	1.07654	1.05303	1.10058	0.451678	0.797846	0.503913	0.676949	0.797968
MICB	1	0.140481	0.0338549	3.33205e-05	1.15083	1.07694	1.22978	-0.0868385	0.0984806	0.377894	0.916825	0.755889	1.11203	0.122542	0.0440296	0.00538303	1.13037	1.03691	1.23225	0.0876614	0.0401952	0.0291915	1.09162	1.00892	1.1811	0.118561	0.025894	4.67883e-06	1.12588	1.07016	1.18449	4.77746	0.0917461	0.0290447	0.052264	0.746708
Sources of data for the outcome trait (VVs) are indicated in the first (highest) raw of the Table.
a UK Biobank data available in the Gene ATLAS database (second release); http://geneatlas.roslin.ed.ac.uk/
b Number of instrumental variables used in the analysis (listed in S1 Table)
c P-value for heterogeneity was assessed using Cochran's Q test
d P-value for comparison of MR beta values and their SEs between the Gene ATLAS and eMERGE datasets using a two-sample t-test
e P-value for comparison of MR beta values and their SEs between FinnGen and eMERGE datasets using a two-sample t-test
f P-value for comparison of MR beta values and their SEs between the Gene ATLAS and FinnGen datasets using a two-sample t-test
Abbreviations:
IVW, inverse-variance weighted meta-analysis of Wald ratios
MR, Mendelian randomization
P, P-value
SE, standard error
VVs, varicose veins of lower extremities
OR, odds ratio
CI, confidence interval
The statistical significance thresholds were set at:
MR using Gene ATLAS second release data: P-value < 1.1 × 10-5
Meta-analysis of MR results obtained using FinnGen + eMERGE data: P-value < 0.025
Q test and t-tests: P-value < 0.05
