# Supplementary material for: Mendelian randomization analysis of plasma levels of CD209 and MICB proteins and the risk of varicose veins of lower extremities
Source: PLoS One. 2022 May 20;17(5):e0268725. doi: 10.1371/journal.pone.0268725 (PMC9122226; doi:10.1371/journal.pone.0268725)
Supplement: S6 Table — (XLSX) [file pone.0268725.s006.xlsx]

## Sheet: MR results_suggestive IVs
S6 Table. Results of the Mendelian randomization analysis of the effect of CD209 plasma level on VVs considering instrumental variables suggestively associated with CD209 plasma level.
EXPOSURE	OUTCOME	METHOD	NIVa	BETA_MR	SE_MR	P_MR	OR	95% CI lower	95% CI upper
CD209, Sun et al., 2018b	VVs, Gene ATLASc	MR-Egger	5	0.103025	0.0242537	0.0239037	1.10852	1.05706	1.16249
		Weighted median	5	0.0781649	0.0149695	2e-07	1.0813	1.05004	1.1135
		Inverse variance weighted	5	0.0733881	0.0152473	1.5e-06	1.07615	1.04446	1.10879
		Simple mode	5	0.0787491	0.0342074	0.0827471	1.08193	1.01177	1.15696
		Weighted mode	5	0.0787491	0.015867	0.0076893	1.08193	1.0488	1.11611
a Number of instrumental variables used in the analysis (listed in S3 Table)
b doi:10.1038/s41586-018-0175-2; this dataset was used as an "exposure" GWAS in the present study
c UK Biobank data available in the Gene ATLAS database (second release); http://geneatlas.roslin.ed.ac.uk/
Heterogeneity tests:
METHOD	Q	Qdfd	Phete
MR-Egger	2.12388	3	0.547097
Inverse variance weighted	4.44207	4	0.349472
d Degrees of freedom in Cochran's Q test
e P-value for heterogeneity was assessed using Cochran's Q test
Test for directional horizontal pleiotropy:
Egger_intercept	SE	P
-0.0173564	0.0113995	0.225238
Test that the exposure is upstream of the outcome (Steiger test):
snp_r2.exposure	snp_r2.outcome	correct_causal_direction	Steiger test P
0.321031	6.67e-05	TRUE	< 1E-22
Test for directional horizontal pleiotropy using MR-PRESSO:
Global Test P	0.5743
Abbreviations:
P, P-value
SE, standard error
VVs, varicose veins of lower extremities
OR, odds ratio
CI, confidence interval
The statistical sinificance thresholds for Q tests, horizontal pleiotropy tests, and Steiger test were set at P-value < 0.05
