# Supplementary material for: Mendelian randomization analysis of plasma levels of CD209 and MICB proteins and the risk of varicose veins of lower extremities
Source: PLoS One. 2022 May 20;17(5):e0268725. doi: 10.1371/journal.pone.0268725 (PMC9122226; doi:10.1371/journal.pone.0268725)
Supplement: S7 Table — (XLSX) [file pone.0268725.s007.xlsx]

## Sheet: MR-RAPS
S7 Table. Results of MR-RAPS analysis of the effect of CD209 plasma levels on VVs considering instrumental variables suggestively associated with CD209 plasma level.
Overdispersion	Loss function	NIVa	BETA_MR	SE_MR	P_MR	OR	95% CI lower	95% CI upper
FALSE	l2	5	0.0736565	0.014643	4.90081e-07	1.07644	1.04598	1.10778
FALSE	Huber	5	0.0742403	0.0150271	7.79547e-07	1.07707	1.04581	1.10926
FALSE	Tukey	5	0.074529	0.015029	7.08557e-07	1.07738	1.0461	1.10958
TRUE	l2	5	0.0736564	0.0146444	4.91331e-07	1.07644	1.04598	1.10778
TRUE	Huber	5	0.0731278	0.0150211	1.12543e-06	1.07587	1.04465	1.10801
TRUE	Tukey	5	0.0738426	0.0150258	8.90569e-07	1.07664	1.04539	1.10882
a Number of instrumental variables used in the analysis (listed in S3 Table)
Abbreviations:
MR, Mendelian randomization
P, P-value
SE, standard error
VVs, varicose veins of lower extremities
OR, odds ratio
CI, confidence interval
